# Supplementary material for: Vacancy Engineering of Selenium-Vacant NiCo2Se4 with Enhanced Electrochemical Performance for Supercapacitor
Source: Molecules. 2024 Sep 26;29(19):4580. doi: 10.3390/molecules29194580 (PMC11478223; doi:10.3390/molecules29194580)
Supplement: Supplementary file 1 [file molecules-29-04580-s001.zip]

Archive with 1 entries (1 files):
- molecules-3174317-supplementary.pdf
